# Supplementary material for: A Simple and Effective Visual Fluorescent Sensing Paper-Based Chip for the Ultrasensitive Detection of Mercury Ions in Environmental Water
Source: Sensors (Basel). 2023 Mar 14;23(6):3094. doi: 10.3390/s23063094 (PMC10058424; doi:10.3390/s23063094)
Supplement: Supplementary file 1 [file sensors-23-03094-s001.zip]

Archive with 1 entries (1 files):
- sensors-2191547-supplementary.pdf
